# Supplementary material for: Resurgence of Dengue Virus Serotype 4 in Malaysia: A Comprehensive Clinicodemographic and Genomic Analysis
Source: Trop Med Infect Dis. 2023 Aug 11;8(8):409. doi: 10.3390/tropicalmed8080409 (PMC10458033; doi:10.3390/tropicalmed8080409)
Supplement: Supplementary file 1 [file tropicalmed-08-00409-s001.zip]

Archive with 1 entries (1 files):
- tropicalmed-2508295-supplementary.pdf
